# Supplementary material for: Concurrent Assessment of Synthetic and Natural Compounds on the Proliferation of Toxoplasma gondii in In Vitro Models
Source: Trop Med Infect Dis. 2025 Dec 13;10(12):349. doi: 10.3390/tropicalmed10120349 (PMC12737779; doi:10.3390/tropicalmed10120349)
Supplement: Supplementary file 1 [file tropicalmed-10-00349-s001.zip]

Archive with 1 entries (1 files):
- tropicalmed-4018483-supplementary.pdf
